# Supplementary material for: Trio-based GWAS reveals novel loci associated with different forms of isolated cleft lip
Source: medRxiv. 2026 Mar 17:2026.03.15.26348427. Preprint. [Version 1] doi: 10.64898/2026.03.15.26348427 (PMC13015659; doi:10.64898/2026.03.15.26348427)
Supplement: Supplement 3 [file media-3.txt]

[jobinfo]
created_at = 2026-01-22 18:46:45
title = CLseq_CL

[version]
FUMA = v1.5.2
MAGMA = v1.08
GWAScatalog = e0_r2022-11-29
ANNOVAR = 2017-07-17

[inputfiles]
gwasfile = CL_Fuma_input_hg19.txt
chrcol = chr_hg19
poscol = pos_hg19
rsIDcol = NA
pcol = P
eacol = A1
neacol = A2
orcol = NA
becol = NA
secol = NA
leadSNPsfile = NA
addleadSNPs = 1
regionsfile = NA

[params]
GRCh38 = 0
N = 1000
Ncol = NA
exMHC = 1
MHCopt = annot
extMHC = NA
ensembl = v110
genetype = all
leadP = 5e-8
gwasP = 0.05
r2 = 0.6
r2_2 = 0.1
refpanel = 1KG/Phase3
pop = ALL
MAF = 0
refSNPs = 1
mergeDist = 250

[magma]
magma = 1
magma_window = 35,5
magma_exp = GTEx/v8/gtex_v8_ts_avg_log2TPM:GTEx/v8/gtex_v8_ts_general_avg_log2TPM

[posMap]
posMap = 1
posMapWindowSize = 10
posMapAnnot = NA
posMapCADDth = 0
posMapRDBth = NA
posMapChr15 = NA
posMapChr15Max = NA
posMapChr15Meth = NA
posMapAnnoDs = PsychENCODE/enhancer.bed.gz:PsychENCODE/enhancer_high_conf.bed.gz:PsychENCODE/PFC_H3K27ac_peak.bed.gz:PsychENCODE/TC_H3K27ac_peak.bed.gz:PsychENCODE/CBC_H3K27ac_peak.bed.gz:PsychENCODE/TARs.bed.gz:FANTOM5/TSS.bed.gz:FANTOM5/permissive_CAGE_peak.bed.gz:FANTOM5/robust_CAGE_peak.bed.gz:FANTOM5/permissive_enhancer.bed.gz:FANTOM5/robust_enhancer.bed.gz
posMapAnnoMeth = NA

[eqtlMap]
eqtlMap = 1
eqtlMaptss = GTEx/v8/Adipose_Subcutaneous.txt.gz:GTEx/v8/Adipose_Visceral_Omentum.txt.gz:GTEx/v8/Adrenal_Gland.txt.gz:GTEx/v8/Cells_EBV-transformed_lymphocytes.txt.gz:GTEx/v8/Whole_Blood.txt.gz:GTEx/v8/Artery_Aorta.txt.gz:GTEx/v8/Artery_Coronary.txt.gz:GTEx/v8/Artery_Tibial.txt.gz:GTEx/v8/Brain_Amygdala.txt.gz:GTEx/v8/Brain_Anterior_cingulate_cortex_BA24.txt.gz:GTEx/v8/Brain_Caudate_basal_ganglia.txt.gz:GTEx/v8/Brain_Cerebellar_Hemisphere.txt.gz:GTEx/v8/Brain_Cerebellum.txt.gz:GTEx/v8/Brain_Cortex.txt.gz:GTEx/v8/Brain_Frontal_Cortex_BA9.txt.gz:GTEx/v8/Brain_Hippocampus.txt.gz:GTEx/v8/Brain_Hypothalamus.txt.gz:GTEx/v8/Brain_Nucleus_accumbens_basal_ganglia.txt.gz:GTEx/v8/Brain_Putamen_basal_ganglia.txt.gz:GTEx/v8/Brain_Spinal_cord_cervical_c-1.txt.gz:GTEx/v8/Brain_Substantia_nigra.txt.gz:GTEx/v8/Breast_Mammary_Tissue.txt.gz:GTEx/v8/Colon_Sigmoid.txt.gz:GTEx/v8/Colon_Transverse.txt.gz:GTEx/v8/Esophagus_Gastroesophageal_Junction.txt.gz:GTEx/v8/Esophagus_Mucosa.txt.gz:GTEx/v8/Esophagus_Muscularis.txt.gz:GTEx/v8/Heart_Atrial_Appendage.txt.gz:GTEx/v8/Heart_Left_Ventricle.txt.gz:GTEx/v8/Kidney_Cortex.txt.gz:GTEx/v8/Liver.txt.gz:GTEx/v8/Lung.txt.gz:GTEx/v8/Muscle_Skeletal.txt.gz:GTEx/v8/Nerve_Tibial.txt.gz:GTEx/v8/Ovary.txt.gz:GTEx/v8/Pancreas.txt.gz:GTEx/v8/Pituitary.txt.gz:GTEx/v8/Prostate.txt.gz:GTEx/v8/Minor_Salivary_Gland.txt.gz:GTEx/v8/Cells_Cultured_fibroblasts.txt.gz:GTEx/v8/Skin_Not_Sun_Exposed_Suprapubic.txt.gz:GTEx/v8/Skin_Sun_Exposed_Lower_leg.txt.gz:GTEx/v8/Small_Intestine_Terminal_Ileum.txt.gz:GTEx/v8/Spleen.txt.gz:GTEx/v8/Stomach.txt.gz:GTEx/v8/Testis.txt.gz:GTEx/v8/Thyroid.txt.gz:GTEx/v8/Uterus.txt.gz:GTEx/v8/Vagina.txt.gz
eqtlMapSig = 1
eqtlMapP = 1
eqtlMapCADDth = 0
eqtlMapRDBth = NA
eqtlMapChr15 = NA
eqtlMapChr15Max = NA
eqtlMapChr15Meth = NA
eqtlMapAnnoDs = NA
eqtlMapAnnoMeth = NA

[ciMap]
ciMap = 1
ciMapBuiltin = HiC/GSE87112/Adrenal.txt.gz:HiC/GSE87112/Aorta.txt.gz:HiC/GSE87112/Bladder.txt.gz:HiC/GSE87112/Dorsolateral_Prefrontal_Cortex.txt.gz:HiC/GSE87112/Hippocampus.txt.gz:HiC/GSE87112/Left_Ventricle.txt.gz:HiC/GSE87112/Liver.txt.gz:HiC/GSE87112/Lung.txt.gz:HiC/GSE87112/Ovary.txt.gz:HiC/GSE87112/Pancreas.txt.gz:HiC/GSE87112/Psoas.txt.gz:HiC/GSE87112/Right_Ventricle.txt.gz:HiC/GSE87112/Small_Bowel.txt.gz:HiC/GSE87112/Spleen.txt.gz:HiC/GSE87112/GM12878.txt.gz:HiC/GSE87112/IMR90.txt.gz:HiC/GSE87112/Mesenchymal_Stem_Cell.txt.gz:HiC/GSE87112/Mesendoderm.txt.gz:HiC/GSE87112/Neural_Progenitor_Cell.txt.gz:HiC/GSE87112/Trophoblast-like_Cell.txt.gz:HiC/GSE87112/hESC.txt.gz
ciMapFileN = 0
ciMapFiles = NA
ciMapFDR = 1e-6
ciMapPromWindow = 250-500
ciMapRoadmap = E001:E002:E003:E008:E014:E015:E016:E024:E004:E005:E006:E007:E009:E010:E011:E012:E013:E026:E049
ciMapEnhFilt = 0
ciMapPromFilt = 0
ciMapCADDth = 0
ciMapRDBth = NA
ciMapChr15 = NA
ciMapChr15Max = NA
ciMapChr15Meth = NA
ciMapAnnoDs = NA
ciMapAnnoMeth = NA
